# Supplementary material for: The molecular basis of octocoral calcification revealed by genome and skeletal proteome analyses
Source: Gigascience. 2025 Apr 1;14:giaf031. doi: 10.1093/gigascience/giaf031 (PMC11959691; doi:10.1093/gigascience/giaf031)
Supplement: giaf031_Supplemental_Files [file giaf031_supplemental_files.zip]

Archive with 3 entries (3 files):
- Supplementary Figure.docx
- Supplementary Table.docx
- Supplementary TableS13-S18.xlsx
